# Supplementary material for: Cell Cycle Dynamics in the Microalga Tisochrysis lutea: Influence of Light Duration and Drugs
Source: Cells. 2024 Nov 20;13(22):1925. doi: 10.3390/cells13221925 (PMC11592524; doi:10.3390/cells13221925)
Supplement: Supplementary file 1 [file cells-13-01925-s001.zip]

Archive with 1 entries (1 files):
- cells-3298421-supplementary.pdf
